# Supplementary material for: ERAD‐dependent control of the Wnt secretory factor Evi
Source: EMBO J. 2018 Jan 29;37(4):e97311. doi: 10.15252/embj.201797311 (PMC5813261; doi:10.15252/embj.201797311)
Supplement: Supplementary file 3 — Source Data for Expanded View and Appendix [file EMBJ-37-e97311-s010.zip]

Archive with 27 entries (20 files):
- Source_Data_EV2.xlsx
- Source_Data_EV4.pdf
- Source_DataS2.xlsx
- Source_Data_EV1/
- Source_Data_EV1/.DS_Store
- Source_Data_EV1/Source_Data_EV1.pdf
- Source_Data_EV1/Source_Data_EV1.xlsx
- __MACOSX/
- __MACOSX/._Source_Data_EV2.xlsx
- __MACOSX/._Source_Data_EV4.pdf
- __MACOSX/._Source_DataS2.xlsx
- __MACOSX/Source_Data_EV1/
- __MACOSX/Source_Data_EV1/._.DS_Store
- __MACOSX/Source_Data_EV1/._Source_Data_EV1.pdf
- __MACOSX/Source_Data_EV1/._Source_Data_EV1.xlsx
- __MACOSX/Source_Data_EV3/
- __MACOSX/Source_Data_EV3/._Source_Data_EV3.pdf
- __MACOSX/Source_Data_EV3/._Source_Data_EV3.xlsx
- __MACOSX/Source_Data_EV5/
- __MACOSX/Source_Data_EV5/._Source_Data_EV5.pdf
- __MACOSX/Source_Data_EV5/._Source_Data_EV5.xlsx
- Source_Data_EV3/
- Source_Data_EV3/Source_Data_EV3.pdf
- Source_Data_EV3/Source_Data_EV3.xlsx
- Source_Data_EV5/
- Source_Data_EV5/Source_Data_EV5.pdf
- Source_Data_EV5/Source_Data_EV5.xlsx
