# Supplementary material for: ERAD‐dependent control of the Wnt secretory factor Evi
Source: EMBO J. 2018 Jan 29;37(4):e97311. doi: 10.15252/embj.201797311 (PMC5813261; doi:10.15252/embj.201797311)
Supplement: Supplementary file 3 — Source Data for Expanded View and Appendix [file EMBJ-37-e97311-s010.zip › Source_Data_EV2.xlsx]

## Sheet: EV2 A
EV2 A
					Evi/GAPDH	Axin2/GAPDH
Replicate	Sample	Cq GAPDH	Cq Evi	Cq Axin2	Rel. Quant	Rel. Quant
Replicate 1	HEK DMSO	17.94	23.2	26.98	1	1
Replicate 2	HEK DMSO	17.5533	22.9567	26.71	1	1
Replicate 3	HEK DMSO	17.5367	23.06	26.9367	1	1
Replicate 1	HEK LGK	18.1733	23.3033	26.9867	1.09429	1.17013
Replicate 2	HEK LGK	17.63	23.07	26.87	0.974905	0.943874
Replicate 3	HEK LGK	17.91	23.0633	26.96	1.29235	1.27456
Replicate 1	W3 DMSO	18.31	23.48	25.55	1.06437	3.4822
Replicate 2	W3 DMSO	17.32	22.8	25.36	0.948246	2.16845
Replicate 3	W3 DMSO	17.57	23.15	25.6133	0.961483	2.56093
Replicate 1	W3 LGK	18.2167	23.4333	26.9067	1.03049	1.27456
Replicate 2	W3 LGK	17.6667	22.9833	26.4767	1.06191	1.27162
Replicate 3	W3 LGK	17.6267	23.0033	26.5567	1.10701	1.38511
Replicate 1	W5b DMSO	18.2067	23.61	27.24	0.905425	1.00463
Replicate 2	W5b DMSO	17.6133	23.11	26.8867	0.937354	0.922316
Replicate 3	W5b DMSO	17.1167	23.1333	27.0733	0.710382	0.679871
Replicate 1	W5b LGK	18.1133	23.63	27.1667	0.83702	0.990801
Replicate 2	W5b LGK	17.6733	23.12	26.9667	0.97041	0.909618
Replicate 3	W5b LGK	17.6133	23.0333	27.1167	1.07425	0.93088

## Sheet: EV2 B
EV2 B
Replicate 1
	Ctrl	Wnt3A	Dvl3
wt	1	52.0021	199
PORCN_KO2	1.50085	1.40813	274.371
PORCN_KO4	0.598211	0.633739	100.548
Replicate 2
	Ctrl	Wnt3A	Dvl3
wt	0.240986	32.4709	111.328
PORCN_KO2	0.559299	1.47316	134.266
PORCN_KO4	0.46686	1.36948	82.5507
Replicate 3
	Ctrl	Wnt3A	Dvl3
wt	0.945134	100.852	108.612
PORCN_KO2	0.993589	1.08943	190.536
PORCN_KO4	1.40905	1.42692	202.602
Replicate 4
	Ctrl	Wnt3A	Dvl3
wt	1.1801	252.791	135.262
PORCN_KO2	0.72442	1.87216	180.113
PORCN_KO4	0.508146	0.535571	215.576

## Sheet: EV2 C
EV2 C
				Evi/GAPDH
Versuch	Sample	Cq GAPDH	Cq Evi	Rel. Quant
Replicate 1	2h DMSO	17.7333	25.4533	1
Replicate 2	2h DMSO	17.7	25.03	1
Replicate 3	2h DMSO	17.63	24.92	1
Replicate 1	2h LGK	17.9033	25.4867	1.099
Replicate 2	2h LGK	17.6633	25.0167	0.984
Replicate 3	2h LGK	17.68	25.0267	0.961
Replicate 1	4h DMSO	17.72	25.7367	0.814
Replicate 2	4h DMSO	17.6333	25.0033	0.973
Replicate 3	4h DMSO	17.72	25.16	0.901
Replicate 1	4h LGK	17.5633	25.9767	1.269
Replicate 2	4h LGK	18.25	25.7167	0.91
Replicate 3	4h LGK	17.5767	25.09	0.857
Replicate 1	8h DMSO	18.0133	26.1	0.776
Replicate 2	8h DMSO	17.3667	25.11	0.751
Replicate 3	8h DMSO	17.6833	25.1067	0.912
Replicate 1	8h LGK	17.8933	25.7833	0.889
Replicate 2	8h LGK	17.6333	25.3433	0.768
Replicate 3	8h LGK	17.7433	25.2867	0.839
Replicate 1	24h DMSO	17.3867	25.5733	0.724
Replicate 2	24h DMSO	17.5767	25.0133	0.929
Replicate 3	24h DMSO	17.2867	24.7867	0.865
Replicate 1	24h LGK	18.7067	26.5667	0.908
Replicate 2	24h LGK	17.82	25.25	0.933
Replicate 3	24h LGK	17.7333	25.1033	0.946
Replicate 1	48h DMSO	17.8067	25.6367	0.927
Replicate 2	48h DMSO	17.4433	25.04	0.831
Replicate 3	48h DMSO	17.49	24.9633	0.881
Replicate 1	48h LGK	17.53	25.0667	1.136
Replicate 2	48h LGK	17.8567	25.45	0.833
Replicate 3	48h LGK	17.83	25.09	1.021

## Sheet: EV2 D
EV2 D
				Evi/GAPDH
Replicate	Sample	Cq GAPDH	Cq Evi	Rel. Quant
Replicate 1	2h DMSO	19.6467	24.0933	1
Replicate 2	2h DMSO	21.2033	26.0467	1
Replicate 3	2h DMSO	19.9533	24.1633	1
Replicate 1	2h LGK	19.7833	24.5033	1.2397
Replicate 2	2h LGK	20.7	25.1233	1.3379
Replicate 3	2h LGK	20.27	24.3167	1.1199
Replicate 1	4h DMSO	19.6933	24.6233	1.0718
Replicate 2	4h DMSO	20.3833	25.15	1.0546
Replicate 3	4h DMSO	19.8933	24.09	1.0093
Replicate 1	4h LGK	19.77	24.52	1.2142
Replicate 2	4h LGK	20.24	24.9867	1.0693
Replicate 3	4h LGK	20.26	24.39	1.057
Replicate 1	8h DMSO	19.78	24.5767	1.1755
Replicate 2	8h DMSO	20.5667	25.46	0.9659
Replicate 3	8h DMSO	19.9767	24.1833	1.0023
Replicate 1	8h LGK	19.55	24.4433	1.0994
Replicate 2	8h LGK	20.2467	24.94	1.1096
Replicate 3	8h LGK	20.76	24.9667	1.0023
Replicate 1	24h DMSO	19.7467	24.51	1.203
Replicate 2	24h DMSO	20.67	25.39	1.0892
Replicate 3	24h DMSO	20.08	24.3367	0.9682
Replicate 1	24h LGK	19.9933	24.6267	1.3165
Replicate 2	24h LGK	20.8367	25.18	1.4142
Replicate 3	24h LGK	20.0533	24.2567	1.0046
Replicate 1	48h DMSO	19.8667	24.64	1.1947
Replicate 2	48h DMSO	20.75	25.0767	1.4306
Replicate 3	48h DMSO	19.9	24.1167	0.9954
Replicate 1	48h LGK	20.2267	24.8067	1.366
Replicate 2	48h LGK	20.72	25.7767	0.8625
Replicate 3	48h LGK	20.0667	24.2	1.0546
