# Supplementary material for: ERAD‐dependent control of the Wnt secretory factor Evi
Source: EMBO J. 2018 Jan 29;37(4):e97311. doi: 10.15252/embj.201797311 (PMC5813261; doi:10.15252/embj.201797311)
Supplement: Supplementary file 3 — Source Data for Expanded View and Appendix [file EMBJ-37-e97311-s010.zip › Source_DataS2.xlsx]

## Sheet: S2 C
Appendix Fig S2C
		Replicate 1			Replicate 2			Replicate 3
		siCtrl	siVCP		siCtrl	siVCP		siCtrl	siVCP
BS W3A		645299	1.09643e+06		1.80687e+06	2.87688e+06		504837	901908
HSC70		3.9538e+06	3966226		2.92105e+06	1.93965e+06		1732770	1.53106e+06
Inp. W3A		7.08046e+06	7.59008e+06		1.92935e+07	2.10827e+07		1.95644e+06	2.22602e+06
Actin		6.7598e+06	7.97111e+06		7.14423e+06	7.1198e+06		4.93564e+06	5.92328e+06
BS W3A/ HSC70		0.16321	0.276441		0.618569	1.4832		0.291347	0.589073
Inp. W3A/ Actin		1.04744	0.952198		2.70057	2.96114		0.396389	0.375809
(BS W3A/HSC70)/(Inp. W3A/Actin)		0.155818	0.290319		0.229051	0.500887		0.735002	1.56748
Divided by siCtrl value		1	1.86319		1	2.18679		1	2.13262
Mean siCtrl		1
Mean siVCP		2.06087

## Sheet: S2 D
Appendix Fig S2D
		Replicate 1				Replicate 2				Replicate 3				Replicate 4				Replicate 5				Replicate 6
		siCtrl	siUBE2J2	siCGRRF1		siCtrl	siUBE2J2	siCGRRF1		siCtrl	siUBE2J2	siCGRRF1		siCtrl	siUBE2J2	siCGRRF1		siCtrl	siUBE2J2	siCGRRF1		siCtrl	siUBE2J2	siCGRRF1
BS W3A		612760	1.28484e+06	1.00292e+06		5040690	10229773	10490551		2286648	4861175	6223388		4.0014e+06	5.18147e+06	5.7726e+06		419080	321078	763646		4.57359e+06	6.44017e+06	8.39932e+06
HSC70		2.44863e+06	2.56156e+06	2.53019e+06		15105480	13828238	11351702		26480220	29343584	28385463		8940019	7.77495e+06	9253136		3150729	2.69475e+06	2901032		5.47153e+06	5.25268e+06	5.78822e+06
Inp. W3A		1.2926e+06	1.68738e+06	1.661e+06		38789375	47273981	49744224		10694673	13242208	13606744		2.32959e+07	1.65396e+07	1.78299e+07		2.10809e+06	1.58765e+06	1.90103e+06		2.96866e+07	2.54993e+07	3.5116e+07
Actin		1.01798e+06	1.25576e+06	1.59073e+06		28181170	28680392	29565513		6097205	5935447	5900861		9646032	6.18048e+06	7.15127e+06		850028	700974	1.05756e+06		4.64304e+06	3.50844e+06	6.07222e+06
BS W3A/ HSC70		0.250246	0.501582	0.396382		0.333699	0.739774	0.924139		0.0863531	0.165664	0.219246		0.447583	0.666432	0.623853		0.133011	0.11915	0.263232		0.835888	1.22607	1.45111
Inp. W3A/ Actin		1.26977	1.34371	1.04417		1.37643	1.6483	1.68251		1.75403	2.23104	2.30589		2.41508	2.67611	2.49325		2.48003	2.26493	1.79755		6.39379	7.26799	5.78305
(BS W3A/HSC70)/(Inp. W3A/Actin)		0.19708	0.373281	0.379615		0.242439	0.44881	0.549263		0.0492313	0.0742542	0.0950806		0.185329	0.24903	0.250217		0.0536326	0.0526064	0.146439		0.130734	0.168695	0.250924
Divided by siCtrl value		1	1.89405	1.92619		1	1.85123	2.26557		1	1.50827	1.93131		1	1.34372	1.35012		1	0.980865	2.73041		1	1.29036	1.91934
