# Supplementary material for: ERAD‐dependent control of the Wnt secretory factor Evi
Source: EMBO J. 2018 Jan 29;37(4):e97311. doi: 10.15252/embj.201797311 (PMC5813261; doi:10.15252/embj.201797311)
Supplement: Supplementary file 3 — Source Data for Expanded View and Appendix [file EMBJ-37-e97311-s010.zip › Source_Data_EV1/Source_Data_EV1.xlsx]

## Sheet: EV1 C
EV1 C
					Evi/GAPDH	Axin2/GAPDH
Replicate	Sample	Cq GAPDH	Cq Evi	Cq Axin2	Rel. Quant	Rel. Quant
Replicate 1	empty	17.2267	22.7767	26.75	1	1
Replicate 2	empty	17.53	23.28	27.55	1	1
Replicate 3	empty	17.52	23.36	27.26	1	1
Replicate 1	IGFBP	17.2433	22.8667	26.8267	0.950439	0.959264
Replicate 2	IGFBP	17.5367	23.2067	27.1433	1.05702	1.33176
Replicate 3	IGFBP	17.5767	23.2867	27.01	1.09429	1.23685
Replicate 1	Dvl2	17.3267	22.8433	26.3	1.02337	1.46409
Replicate 2	Dvl2	17.7267	23.3867	26.9633	1.06437	1.7211
Replicate 3	Dvl2	17.6233	23.35	26.9267	1.08172	1.35347
Replicate 1	Wn3A	17.3033	22.8667	25.8333	0.990801	1.99078
Replicate 2	Wn3A	17.6367	23.3533	26.6433	1.02337	2.01857
Replicate 3	Wn3A	17.6267	23.34	26.3933	1.09177	1.96337
Replicate 1	untr	17.38	22.7333	26.5767	1.14605	1.25411
Replicate 2	untr	17.7567	23.57	27.5	0.95705	1.21139
Replicate 3	untr	17.73	23.46	27.14	1.07923	1.25701
Replicate 1	8h W3A	17.4733	22.7967	25.96	1.17013	2.05148
Replicate 2	8h W3A	17.6733	23.4867	26.9867	0.95705	1.63203
Replicate 3	8h W3A	17.9633	23.62	27.7767	1.1355	0.950439
Replicate 1	24h W3A	17.4133	22.7833	25.9133	1.13288	2.03261
Replicate 2	24h W3A	17.76	23.3767	26.8067	1.09682	1.96337
Replicate 3	24h W3A	17.8167	23.5733	27.07	1.05946	1.4012
Replicate 1	48h W3A	17.25	22.68	25.6767	1.08673	2.1386
Replicate 2	48h W3A	17.6733	23.3133	26.7333	1.07923	1.94531
Replicate 3	48h W3A	17.71	23.36	26.7667	1.14076	1.60585
Replicate 1	DMSO	17.3133	22.7667	26.5033	1.0693	1.25992
Replicate 2	DMSO	17.6267	23.3367	27.4033	1.02811	1.18372
Replicate 3	DMSO	17.7533	23.4133	27.0567	1.13288	1.35347
Replicate 1	8h 10GSK	17.29	22.9067	24.4267	0.954842	5.22948
Replicate 2	8h 10GSK	17.7167	23.51	25.4267	0.97041	4.95883
Replicate 3	8h 10GSK	17.5733	23.4933	25.4633	0.946058	3.605
Replicate 1	24h 10GSK	17.1367	22.7867	25.5033	0.933033	2.22942
Replicate 2	24h 10GSK	17.6233	23.4	24.5533	0.981686	8.51496
Replicate 3	24h 10GSK	17.54	23.31	24.72	1.04972	5.89708

## Sheet: EV1 D
EV1 D'
		siCtrl	siCTNNB1
Replicate 1	Ctrl	1	1.21667
Replicate 2	Ctrl	1	0.929746
Replicate 3	Ctrl	1	1.0011
Replicate 1	Wnt3a	62.7	1.15298
Replicate 2	Wnt3a	67.7259	1.77226
Replicate 3	Wnt3a	59.6963	1.09958
