# Supplementary material for: ERAD‐dependent control of the Wnt secretory factor Evi
Source: EMBO J. 2018 Jan 29;37(4):e97311. doi: 10.15252/embj.201797311 (PMC5813261; doi:10.15252/embj.201797311)
Supplement: Supplementary file 3 — Source Data for Expanded View and Appendix [file EMBJ-37-e97311-s010.zip › Source_Data_EV3/Source_Data_EV3.xlsx]

## Sheet: EV3 E
EV3 E
					Evi-GAPDH	VCP-GAPDH
Replicate	Sample	Cp GAPDH	Cp Evi	Cp VCP	Rel. Quant	Rel. Quant
Replicate 1	untr	17.773	22.767	21.12	1	1
Replicate 2	untr	17.55	22.61	21.02	1	1
Replicate 3	untr	17.623	22.823	21.26	1	1
Replicate 1	Mock	17.437	22.383	20.86	1.033	0.948
Replicate 2	Mock	17.59	22.737	21.15	0.942	0.94
Replicate 3	Mock	17.78	22.937	21.39	1.03	1.019
Replicate 1	siCtrl	17.58	22.467	20.947	1.077	0.986
Replicate 2	siCtrl	17.693	22.7	21.167	1.038	0.998
Replicate 3	siCtrl	17.653	22.787	21.22	1.047	1.05
Replicate 1	siVCP5	17.773	22.203	23.683	1.478	0.169
Replicate 2	siVCP5	17.763	22.513	24.62	1.24	0.096
Replicate 3	siVCP5	18.043	22.64	24.373	1.519	0.155
Replicate 1	siVCP6	17.863	22.683	23.887	1.128	0.156
Replicate 2	siVCP6	17.817	22.743	24.657	1.097	0.097
Replicate 3	siVCP6	17.633	22.66	23.997	1.128	0.151
Replicate 1	siVCP7	17.647	22.217	22.257	1.341	0.417
Replicate 2	siVCP7	17.737	22.597	23.07	1.149	0.275
Replicate 3	siVCP7	18.12	23.2	23.333	1.087	0.335
Replicate 1	siVCP8	17.863	22.69	22.917	1.122	0.306
Replicate 2	siVCP8	17.79	22.76	23.773	1.064	0.175
Replicate 3	siVCP8	18.123	23.2	23.723	1.089	0.256
Replicate 1	siVCPpool	17.907	22.36	23.77	1.454	0.175
Replicate 2	siVCPpool	17.873	22.62	24.553	1.243	0.108
Replicate 3	siVCPpool	17.963	22.713	24.18	1.366	0.167
