# Supplementary material for: ERAD‐dependent control of the Wnt secretory factor Evi
Source: EMBO J. 2018 Jan 29;37(4):e97311. doi: 10.15252/embj.201797311 (PMC5813261; doi:10.15252/embj.201797311)
Supplement: Supplementary file 3 — Source Data for Expanded View and Appendix [file EMBJ-37-e97311-s010.zip › Source_Data_EV5/Source_Data_EV5.xlsx]

## Sheet: EV5 A
EV5 A
Replicate	Gene	ΔCp	Norm.	Rel. Quant
		Cp Gene - Cp GAPDH	ΔCp siGene - ΔCp siCtrl	2^-(ΔCp siGene - ΔCp siCtrl)
Replicate 1	siUBE2J1	11.4567	5.34	0.0246888
Replicate 2	siUBE2J1	11.1067	5.30333	0.0253243
Replicate 3	siUBE2J1	9.65	5.61083	0.0204631
Replicate 1	siUBE2J2	8.32667	4.14667	0.0564585
Replicate 2	siUBE2J2	8.04	3.91	0.0665231
Replicate 3	siUBE2J2	6.87833	3.71917	0.075931
Replicate 1	siVCP	8.24	4.32333	0.0499513
Replicate 2	siVCP	7.86667	4.06	0.059954
Replicate 3	siVCP	6.30083	4.42833	0.046445
Replicate 1	siSEL1L	18.4567	3.19667	0.109071
Replicate 2	siSEL1L	15.7233	3.44667	0.091717
Replicate 3	siSEL1L	14.9875	3.80833	0.0713801
Replicate 1	siHrd1	11.3167	4.69667	0.0385623
Replicate 2	siHrd1	8.54333	2.84333	0.139339
Replicate 3	siHrd1	6.9775	3.135	0.113834
Replicate 1	siMarch6	8.04333	3.47667	0.0898295
Replicate 2	siMarch6	8.62333	3.69	0.0774817
Replicate 3	siMarch6	6.41583	2.72333	0.151424
Replicate 1	siRNF170	11.9667	3.65333	0.0794762
Replicate 2	siRNF170	10.87	2.66	0.15822
Replicate 3	siRNF170	9.5875	3.385	0.0957224
Replicate 1	sigp78	8.89	3.46	0.0908733
Replicate 2	sigp78	9.64333	3.87667	0.068078
Replicate 3	sigp78	5.95583	2.89	0.134904
Replicate 1	siTRC8	10.3967	3.02333	0.122995
Replicate 2	siTRC8	10.7433	3.30667	0.101063
Replicate 3	siTRC8	9.66667	4.32083	0.050038
Replicate 1	siRNF128	11.6833	4.62	0.0406669
Replicate 2	siRNF128	10.74	3.28667	0.102474
Replicate 3	siRNF128	9.62167	4.73583	0.0375294
Replicate 1	siCGRRF1	11.7433	2.19667	0.218141
Replicate 2	siCGRRF1	12.1567	2.77333	0.146266
Replicate 3	siCGRRF1	9.825	2.75583	0.148051
Replicate 1	siRNF5	8.21667	4.37667	0.0481384
Replicate 2	siRNF5	7.52	4.49333	0.0443989
Replicate 3	siRNF5	6.47917	4.95667	0.0322029
